# Supplementary material for: Exploring physiological signals on people with Duchenne muscular dystrophy for an active trunk support: a case study
Source: BMC Biomed Eng. 2019 Dec 9;1:31. doi: 10.1186/s42490-019-0032-x (PMC7422594; doi:10.1186/s42490-019-0032-x)
Supplement: Supplementary file 1 — Additional file 1. Experimental file data. [file 42490_2019_32_MOESM1_ESM.zip]

Archive with 13 entries (13 files):
- vancouver.bst
- spbasic.bst
- readme.html
- IsoDMD3F.mat
- IsoDMD3E.mat
- IsoDMD2F2.mat
- IsoDMD2F.mat
- IsoDMD1EMG.mat
- bmc_article.tex
- bmc_article.bib
- bmcart.cls
- bmcart-biblio.sty
- bmc-mathphys.bst
