# Supplementary material for: Exploring physiological signals on people with Duchenne muscular dystrophy for an active trunk support: a case study
Source: BMC Biomed Eng. 2019 Dec 9;1:31. doi: 10.1186/s42490-019-0032-x (PMC7422594; doi:10.1186/s42490-019-0032-x)
Supplement: Supplementary file 1 — Additional file 1. Experimental file data. [file 42490_2019_32_MOESM1_ESM.zip › bmc_article.bib]

% bmc_article.bib
% 
%  An example of bibtex entries.
%  Entries taken from BMC instructions for authors page.

% uncomment next line to make author-year bibliography
% @settings{label, options="nameyear"}

@article{Janssen2014,
abstract = {With increasing life expectancy, upper extremity (UE) function becomes more and more important in boys with Duchenne muscular dystrophy (DMD). Knowledge of UE function in these children is, however, limited. The aim of this study was to gain insight into the changing patterns of UE function during the course of DMD. A Web-based questionnaire on UE function, covering all domains of the International Classification of Functioning Disability and Health, was distributed worldwide. Primary domains of the questionnaire were: participant characteristics, UE pain and stiffness, UE activities, and social participation. Data were described per disease stage and analyzed using descriptive analysis. A total of 213 boys/men with DMD (1-35 years) were included in this study. UE pain, stiffness, and activity limitations increased with disease stage. UE activity limitations already occurred in the early ambulatory stage. Compared to the healthy population, social participation was restricted in DMD patients and about 70{\%} of the respondents experienced UE limitations when performing social activities. Despite the existence of UE impairments, only 9{\%} of the respondents used supportive aids. Functional capacities and activities of the UE are limited already in the early ambulatory stage of patients with DMD affecting their social participation. Therefore, clinicians should pay attention to UE limitations before DMD patients lose their capacity to walk. Effective and adequate aids as well as attention for pain and stiffness in the therapeutic management could help to reduce UE activity limitations and related restrictions in social participation.},
author = {Janssen, Mariska M H P and Bergsma, Arjen and Geurts, Alexander C H and de Groot, Imelda J M},
doi = {10.1007/s00415-014-7316-9},
issn = {1432-1459},
journal = {Journal of neurology},
keywords = {Adolescent,Adult,Child,Child, Preschool,Disability Evaluation,Health Surveys,Humans,Infant,International Cooperation,Male,Muscular Dystrophy, Duchenne,Muscular Dystrophy, Duchenne: complications,Muscular Dystrophy, Duchenne: pathology,Outcome Assessment (Health Care),Pain,Pain Measurement,Pain: etiology,Social Behavior,Stiff-Person Syndrome,Stiff-Person Syndrome: etiology,Surveys and Questionnaires,Upper Extremity,Upper Extremity: physiopathology,Young Adult},
month = {jul},
number = {7},
pages = {1269--88},
pmid = {24687893},
title = {{Patterns of decline in upper limb function of boys and men with DMD: an international survey.}},
url = {http://www.ncbi.nlm.nih.gov/pubmed/24687893},
volume = {261},
year = {2014}
}

@article{Grootenhuis2007,
abstract = {BACKGROUND Muscular dystrophies are chronic diseases manifesting with progressive muscle weakness leading to decreasing activities and participation. To understand the impact on daily life, it is important to determine patients' quality of life. OBJECTIVE To investigate Health Related Quality of Life (HRQoL) of children and adults with muscular dystrophy (MD), and to study the influence of type and severity of MD on HRQoL in adult patients. METHODS Age-related HRQoL questionnaires were administered to 40 children (8-17 years), and 67 adult patients with muscular dystrophies. RESULTS Significant differences in HRQoL were found in children and adults with MD compared to healthy controls. Patients with Becker muscular dystrophy reported a better HRQoL on the several scales compared to patients with other MDs. Severity was associated with worse fine motor functioning and social functioning in adult patients. CONCLUSION This is one of the first studies describing HRQoL of patients with MD using validated instruments in different age groups. The results indicate that having MD negatively influences the HRQoL on several domains.},
author = {Grootenhuis, Martha A and de Boone, Judith and van der Kooi, Anneke J},
doi = {10.1186/1477-7525-5-31},
issn = {14777525},
journal = {Health and Quality of Life Outcomes},
month = {jun},
number = {1},
pages = {31},
pmid = {17553127},
title = {{Living with muscular dystrophy: health related quality of life consequences for children and adults}},
url = {http://www.ncbi.nlm.nih.gov/pubmed/17553127 http://www.pubmedcentral.nih.gov/articlerender.fcgi?artid=PMC1894786 http://hqlo.biomedcentral.com/articles/10.1186/1477-7525-5-31},
volume = {5},
year = {2007}
}

@article{Verros2018,
author = {Verros, Stergios and Mahmood, Nauzef and Peeters, Laura and Lobo-Prat, Joan and Bergsma, Arjen and Hekman, Edsko and Verkerke, Gijsbertus J. and Koopman, Bart},
doi = {10.1109/TNSRE.2018.2866956},
issn = {1534-4320},
journal = {IEEE Transactions on Neural Systems and Rehabilitation Engineering},
month = {oct},
number = {10},
pages = {1965--1974},
title = {{Evaluation of Control Interfaces for Active Trunk Support}},
url = {https://ieeexplore.ieee.org/document/8444737/},
volume = {26},
year = {2018}
}

@article{Rahman,
author = {Rahman, T and Sample, W and Seliktar, R and Scavina, M T and Clark, A L and Moran, K and Alexander, M A},
issn = {1534-4320},
journal = {IEEE Transactions on Neural Systems and Rehabilitation Engineering},
number = {2},
pages = {244--251},
title = {{Design and Testing of a Functional Arm Orthosis in Patients With Neuromuscular Diseases}},
volume = {15},
year = {2007}
}

@article{Lobo-Prat2016,
author = {Lobo-Prat, Joan and Kooren, Peter and Janssen, Mariska and Keemink, Arvid and Veltink, Peter and Stienen, Arno and Koopman, Bart},
doi = {10.1109/TNSRE.2016.2530762},
issn = {1534-4320},
journal = {IEEE Transactions on Neural Systems and Rehabilitation Engineering},
pages = {1--1},
title = {{Implementation of EMG- and Force-based Control Interfaces in Active Elbow Supports for Men with Duchenne Muscular Dystrophy: a Feasibility Study}},
url = {http://ieeexplore.ieee.org/document/7410057/},
year = {2016}
}

@article{Dunning2016,
author = {Dunning, A. G. and Janssen, M. M. H. P. and Kooren, P. N. and Herder, J. L.},
doi = {10.1115/1.4034298},
file = {:C$\backslash$:/Users/VerrosS/AppData/Local/Mendeley Ltd./Mendeley Desktop/Downloaded/Dunning et al. - 2016 - Evaluation of an Arm Support With Trunk Motion Capability(2).pdf:pdf},
issn = {1932-6181},
journal = {Journal of Medical Devices},
keywords = {Electromyography,Engineering prototypes,Exoskeleton devices,Muscle,Performance,Robotics,Signals,Wheelchairs},
month = {sep},
number = {4},
pages = {044509},
publisher = {American Society of Mechanical Engineers},
title = {{Evaluation of an Arm Support With Trunk Motion Capability}},
url = {http://medicaldevices.asmedigitalcollection.asme.org/article.aspx?doi=10.1115/1.4034298},
volume = {10},
year = {2016}
}

@article{Mendell2012,
abstract = {OBJECTIVE Creatine kinase (CK) levels are increased on dried blood spots in newborns related to the birthing process. As a marker for newborn screening, CK in Duchenne muscular dystrophy (DMD) results in false-positive testing. In this report, we introduce a 2-tier system using the dried blood spot to first assess CK with follow-up DMD gene testing. METHODS A fluorometric assay based upon the enzymatic transphosphorylation of adenosine diphosphate to adenosine triphosphate was used to measure CK activity. Preliminary studies established a population-based range of CK in newborns using 30,547 deidentified anonymous dried blood spot samples. Mutation analysis used genomic DNA extracted from the dried blood spot followed by whole genome amplification with assessment of single-/multiexon deletions/duplications in the DMD gene using multiplex ligation-dependent probe amplification. RESULTS DMD gene mutations (all exonic deletions) were found in 6 of 37,649 newborn male subjects, all of whom had CK levels{\textgreater}2,000U/l. In 3 newborns with CK{\textgreater}2,000U/l in whom DMD gene abnormalities were not found, we identified limb-girdle muscular dystrophy gene mutations affecting DYSF, SGCB, and FKRP. INTERPRETATION A 2-tier system of analysis for newborn screening for DMD has been established. This path for newborn screening fits our health care system, minimizes false-positive testing, and uses predetermined levels of CK on dried blood spots to predict DMD gene mutations.},
author = {Mendell, Jerry R. and Shilling, Chris and Leslie, Nancy D. and Flanigan, Kevin M. and Al-Dahhak, Roula and Gastier-Foster, Julie and Kneile, Kelley and Dunn, Diane M. and Duval, Brett and Aoyagi, Alexander and Hamil, Cindy and Mahmoud, Maha and Roush, Kandice and Bird, Lauren and Rankin, Chelsea and Lilly, Heather and Street, Natalie and Chandrasekar, Ram and Weiss, Robert B.},
doi = {10.1002/ana.23528},
issn = {03645134},
journal = {Annals of Neurology},
month = {mar},
number = {3},
pages = {304--313},
pmid = {22451200},
title = {{Evidence-based path to newborn screening for duchenne muscular dystrophy}},
url = {http://www.ncbi.nlm.nih.gov/pubmed/22451200 http://doi.wiley.com/10.1002/ana.23528},
volume = {71},
year = {2012}
}


@article{Kohler2009,
abstract = {BACKGROUND Duchenne muscular dystrophy (DMD) leads to progressive impairment of muscle function, respiratory failure and premature death. Longitudinal data on the course of physical disability and respiratory function are sparse. OBJECTIVES To assess prospectively physical impairment and disability, respiratory function and survival in patients with DMD over several years to describe the course of the disease with current care. METHODS In 43 patients with DMD, aged 5-35 years, yearly assessments of physical disability by the Duchenne muscular dystrophy physical Impairment and Dependence on care (DID) score, ranging from 9 (no disability) to 80 (complete dependence), and forced vital capacity (FVC), were obtained over a mean time interval of 5.4 (SD 2.1) years. RESULTS DID scores were correlated with age according to a hyperbolic function (f = 85.3 x age/(10.05+age), R = 0.62, p{\textless}0.0001). FVC declined exponentially with age (f = 139.1 x exp(-0.08 x age), R = 0.52, p{\textless}0.0001). Mean age at which patients lost their ambulation was 9.4 (SD 2.4) years and they became dependent on an electric wheelchair at 14.6 (4.0) years. Age at the beginning of assisted ventilation was 19.8 (3.9) years, Three patients died during the observation period. The estimated probability of survival to age 30 years was 85{\%} (median survival was 35 years). CONCLUSIONS Our detailed observations of the progression of physical disability, dependence on care and respiratory impairment in patients with DMD from childhood to adult life is valuable for predicting the clinical course with current medical care. Compared with historical data, survival has improved considerably.},
author = {Kohler, M and Clarenbach, C F and Bahler, C and Brack, T and Russi, E W and Bloch, K E},
doi = {10.1136/jnnp.2007.141721},
issn = {0022-3050},
journal = {Journal of Neurology, Neurosurgery {\&} Psychiatry},
month = {mar},
number = {3},
pages = {320--325},
pmid = {18713792},
title = {{Disability and survival in Duchenne muscular dystrophy}},
url = {http://www.ncbi.nlm.nih.gov/pubmed/18713792 http://jnnp.bmj.com/cgi/doi/10.1136/jnnp.2007.141721},
volume = {80},
year = {2009}
}


@inproceedings{Mastenbroek2007,
author = {Mastenbroek, Bianca and de Haan, Eelke and van den Berg, Mieke and Herder, Just L.},
booktitle = {2007 IEEE 10th International Conference on Rehabilitation Robotics},
doi = {10.1109/ICORR.2007.4428563},
isbn = {978-1-4244-1319-5},
month = {jun},
pages = {1114--1120},
publisher = {IEEE},
title = {{Development of a Mobile Arm Support (Armon): Design Evolution and Preliminary User Experience}},
url = {http://ieeexplore.ieee.org/document/4428563/},
year = {2007}
}

@article{Yao2018,
abstract = {Various rehabilitation robots have been employed to recover the motor function of stroke patients. To improve the effect of rehabilitation, robots should promote patient participation and provide compliant assistance. This paper proposes an adaptive admittance control scheme (AACS) consisting of an admittance filter, inner position controller, and electromyography (EMG)-driven musculoskeletal model (EDMM). The admittance filter generates the subject's intended motion according to the joint torque estimated by the EDMM. The inner position controller tracks the intended motion, and its parameters are adjusted according to the estimated joint stiffness. Eight healthy subjects were instructed to wear the ankle exoskeleton robot, and they completed a series of sinusoidal tracking tasks involving ankle dorsiflexion and plantarflexion. The robot was controlled by the AACS and a non-adaptive admittance control scheme (NAACS) at four fixed parameter levels. The tracking performance was evaluated using the jerk value, position error, interaction torque, and EMG levels of the tibialis anterior (TA) and gastrocnemius (GAS). For the NAACS, the jerk value and position error increased with the parameter levels, and the interaction torque and EMG levels of the TA tended to decrease. In contrast, the AACS could maintain a moderate jerk value, position error, interaction torque, and TA EMG level. These results demonstrate that the AACS achieves a good tradeoff between accurate tracking and compliant assistance because it can produce a real-time response to stiffness changes in the ankle joint. The AACS can alleviate the conflict between accurate tracking and compliant assistance and has potential for application in robot-assisted rehabilitation.},
author = {Yao, Shaowei and Zhuang, Yu and Li, Zhijun and Song, Rong},
doi = {10.3389/fnbot.2018.00016},
issn = {1662-5218},
journal = {Frontiers in Neurorobotics},
keywords = {EMG,joint stiffness,musculoskeletal model,rehabilitation robot,robot control},
month = {apr},
pages = {16},
pmid = {29692719},
title = {{Adaptive Admittance Control for an Ankle Exoskeleton Using an EMG-Driven Musculoskeletal Model}},
url = {http://www.ncbi.nlm.nih.gov/pubmed/29692719 http://www.pubmedcentral.nih.gov/articlerender.fcgi?artid=PMC5902778 http://journal.frontiersin.org/article/10.3389/fnbot.2018.00016/full},
volume = {12},
year = {2018}
}


@article{Jansen2010,
abstract = {"Use it or lose it" is a well known saying which is applicable to boys with Duchenne Muscular Dystrophy (DMD). Besides the direct effects of the muscular dystrophy, the increasing effort to perform activities, the fear of falling and the use of personal aids indirectly impair leg and arm functions as a result of disuse. Physical training could oppose this secondary physical deterioration. The No Use is Disuse (NUD) study is the first study in human subjects with DMD that will examine whether a low-intensity physical training is beneficial in terms of preservation of muscle endurance and functional abilities. The study consists of two training intervention studies: study 1 "Dynamic leg and arm training for ambulant and recently wheelchair-dependent boys with DMD and, study 2 "Functional training with arm support for boys with DMD who have been confined to a wheelchair for several years". This paper describes the hypotheses and methods of the NUD study. Study 1 is an explorative randomized controlled trial with multiple baseline measurements. Thirty boys with a DNA-established diagnosis of DMD will be included. The intervention consists of a six-months physical training during which boys train their legs and arms with active and/or assisted cycling training equipment. The primary study outcomes are muscle endurance and functional abilities, assessed with a Six-Minute Bicycle Test and the Motor Function Measure. Study 2 has a within-group repeated measurements design and will include ten boys with DMD who have already been confined to a wheelchair for several years. The six-months physical training program consists of 1) a computer-assisted training and 2) a functional training with an arm support. The primary study outcome is functional abilities of the upper extremity, assessed with the Action Research Arm Test. The NUD study will fill part of the gap in the current knowledge about the possible effects of training in boys with DMD and will increase insight into what type of exercise should be recommended to boys with DMD. The study will finish at the end of 2010 and results are expected in 2011. The Netherlands National Trial Register1631},
author = {Jansen, Merel and de Groot, Imelda JM and van Alfen, Nens and Geurts, Alexander CH},
doi = {10.1186/1471-2431-10-55},
issn = {1471-2431},
journal = {BMC Pediatrics},
keywords = {Internal Medicine,Pediatrics},
month = {dec},
number = {1},
pages = {55},
publisher = {BioMed Central},
title = {{Physical training in boys with Duchenne Muscular Dystrophy: the protocol of the No Use is Disuse study}},
url = {https://bmcpediatr.biomedcentral.com/articles/10.1186/1471-2431-10-55},
volume = {10},
year = {2010}
}


@article{Jansen2013,
abstract = {Background. Physical training might delay the functional deterioration caused by disuse in boys with Duchenne muscular dystrophy (DMD). The “No Use Is Disuse” study is the first explorative, randomized controlled trial in boys with DMD to examine whether assisted bicycle training is feasible, safe, and beneficial. Methods. Ambulatory and recently wheelchair-dependent boys with DMD were allocated to the intervention or control group. The intervention group received assisted bicycle training of the legs and arms during 24 weeks. The control group received the same training after a waiting period of 24 weeks. The primary study outcomes were the Motor Function Measure (MFM) and the Assisted 6-Minute Cycling Test (A6MCT). Group differences were examined by an analysis of covariance. Results. Thirty boys (mean age 10.5 ± 2.6 years, 18 ambulant and 12 wheelchair-dependent) were allocated to the intervention (n = 17) or the control (n = 13) group. All boys in the intervention group (except one) completed the trai...},
author = {Jansen, Merel and van Alfen, Nens and Geurts, Alexander C. H. and de Groot, Imelda J. M.},
doi = {10.1177/1545968313496326},
issn = {1545-9683},
journal = {Neurorehabilitation and Neural Repair},
keywords = {Duchenne muscular dystrophy,exercise training,neuromuscular disease,physical therapy,randomized clinical trial,rehabilitation,strength training},
month = {nov},
number = {9},
pages = {816--827},
publisher = {SAGE PublicationsSage CA: Los Angeles, CA},
title = {{Assisted Bicycle Training Delays Functional Deterioration in Boys With Duchenne Muscular Dystrophy}},
url = {http://journals.sagepub.com/doi/10.1177/1545968313496326},
volume = {27},
year = {2013}
}


@article{Keemink2018,
abstract = {This paper presents an overview of admittance control as a method of physical interaction control between machines and humans. We present an admittance controller framework and elaborate control scheme that can be used for controller design and development. Within this framework, we analyze the influence of feed-forward control, post-sensor inertia compensation, force signal filtering, additional phase lead on the motion reference, internal robot flexibility, which also relates to series elastic control, motion loop bandwidth, and the addition of virtual damping on the stability, passivity, and performance of minimal inertia rendering admittance control. We present seven design guidelines for achieving high-performance admittance controlled devices that can render low inertia, while aspiring coupled stability and proper disturbance rejection.},
author = {Keemink, Arvid QL and van der Kooij, Herman and Stienen, Arno HA},
doi = {10.1177/0278364918768950},
issn = {0278-3649},
journal = {The International Journal of Robotics Research},
keywords = {Admittance control,haptics,pHRI,passivity,robotics},
month = {sep},
number = {11},
pages = {1421--1444},
publisher = {SAGE PublicationsSage UK: London, England},
title = {{Admittance control for physical human–robot interaction}},
url = {http://journals.sagepub.com/doi/10.1177/0278364918768950},
volume = {37},
year = {2018}
}

@article{Dunning2016,
author = {Dunning, A. G. and Janssen, M. M. H. P. and Kooren, P. N. and Herder, J. L.},
doi = {10.1115/1.4034298},
file = {:C$\backslash$:/Users/VerrosS/AppData/Local/Mendeley Ltd./Mendeley Desktop/Downloaded/Dunning et al. - 2016 - Evaluation of an Arm Support With Trunk Motion Capability(2).pdf:pdf},
issn = {1932-6181},
journal = {Journal of Medical Devices},
keywords = {Electromyography,Engineering prototypes,Exoskeleton devices,Muscle,Performance,Robotics,Signals,Wheelchairs},
month = {sep},
number = {4},
pages = {044509},
publisher = {American Society of Mechanical Engineers},
title = {{Evaluation of an Arm Support With Trunk Motion Capability}},
url = {http://medicaldevices.asmedigitalcollection.asme.org/article.aspx?doi=10.1115/1.4034298},
volume = {10},
year = {2016}
}


@article{Mahmood2018,
abstract = {Patients with Duchenne muscular dystrophy gradually lose the ability to use different muscles of their body. Consequently, they lose the ability to stabilize their trunk against gravity. This hinders them to effectively perform different daily activities. In this paper, we describe the design, realization and evaluation of a trunk orthosis for these patients that should allow them to move their trunk and maintain stability. This study aimed to primarily assess the effectiveness of the trunk support system in terms of unloading of trunk muscles, so only healthy participants were recruited for this phase of the study. Measurements were done on 10 healthy participants (23.4±2.07 [M±SD] years old, average body weight 68.42±24.22 [M±SD] kg). The experiment comprised maintaining a constant trunk posture in three different device conditions (control without orthosis and two conditions with different configurations of the orthosis), at four different flexion angles (10°, 20°, 30°, 40°) for each device condition and for two load conditions (with and without stretching the arms). Electromyography (EMG) signals from the trunk muscles were measured to estimate activation levels of the trunk muscles (iliocostalis, longissimus, external oblique and rectus abdominis) and a motion capture system was used to record the movement of the participants during the experiment. Wearing the orthosis caused reductions in longissimus and iliocostalis activity. The average muscle activity level was 5{\%}–10{\%} of maximum voluntary contraction in the unsupported conditions for those particular muscles. This level was reduced to 3{\%}–9{\%} of maximal voluntary contraction for the supported conditions. No effect on external oblique and rectus abdominis activity was observed. Moreover, no pain or discomfort was reported by any of the participants during the experiment. The results from the current experiment also suggests the necessity of lumber stabilizing systems while using trunk orthosis. The developed orthosis reduces trunk muscle activation level and provides a solid step for further development of support systems for Duchenne muscular dystrophy patients. The current study was approved by the medical ethics committee Arnhem-Nijmegen (study number: 
                    NL53143.091.15
                    
                  ), The Netherlands.},
author = {Mahmood, Mohammad Nauzef and Peeters, Laura H. C. and Paalman, Micha and Verkerke, Gijsbertus J. and Kingma, Idsart and van Die{\"{e}}n, Jaap H.},
doi = {10.1186/s12984-018-0353-3},
issn = {1743-0003},
journal = {Journal of NeuroEngineering and Rehabilitation},
keywords = {Biomedical Engineering,Neurology,Neurosciences,Rehabilitation Medicine},
month = {dec},
number = {1},
pages = {22},
publisher = {BioMed Central},
title = {{Development and evaluation of a passive trunk support system for Duchenne muscular dystrophy patients}},
url = {https://jneuroengrehab.biomedcentral.com/articles/10.1186/s12984-018-0353-3},
volume = {15},
year = {2018}
}


@article{Lobo-Prat2017,
abstract = {Robotic arm supports aim at improving the quality of life for adults with Duchenne muscular dystrophy (DMD) by augmenting their residual functional abilities. A critical component of robotic arm supports is the control interface, as is it responsible for the human-machine interaction. Our previous studies showed the feasibility of using surface electromyography (sEMG) as a control interface to operate robotic arm supports in adults with DMD (22-24 years-old). However, in the biomedical engineering community there is an often raised skepticism on whether adults with DMD at the last stage of their disease have sEMG signals that can be measured and used for control. In this study sEMG signals from Biceps and Triceps Brachii muscles were measured for the first time in a 37 year-old man with DMD (Brooke 6) that lost his arm function 15 years ago. The sEMG signals were measured during maximal and sub-maximal voluntary isometric contractions and evaluated in terms of signal-to-noise ratio and co-activation ratio. Beyond the profound deterioration of the muscles, we found that sEMG signals from both Biceps and Triceps muscles were measurable in this individual, although with a maximum signal amplitude 100 times lower compared to sEMG from healthy subjects. The participant was able to voluntarily modulate the required level of muscle activation during the sub-maximal voluntary isometric contractions. Despite the low sEMG amplitude and a considerable level of muscle co-activation, simulations of an elbow orthosis using the measured sEMG as driving signal indicated that the sEMG signals of the participant had the potential to provide control of elbow movements. To the best of our knowledge this is the first time that sEMG signals from a man with DMD at the last-stage of the disease were measured, analyzed and reported. These findings offer promising perspectives to the use of sEMG as an intuitive and natural control interface for robotic arm supports in adults with DMD until the last stage of the disease.},
author = {Lobo-Prat, Joan and Janssen, Mariska M.H.P. and Koopman, Bart F.J.M. and Stienen, Arno H.A. and de Groot, Imelda J.M},
doi = {10.1186/s12984-017-0292-4},
file = {:C$\backslash$:/Users/VerrosS/AppData/Local/Mendeley Ltd./Mendeley Desktop/Downloaded/Lobo-Prat et al. - 2017 - Surface EMG signals in very late-stage of Duchenne muscular dystrophy a case study.pdf:pdf},
issn = {1743-0003},
journal = {Journal of NeuroEngineering and Rehabilitation},
keywords = {Biomedical Engineering,Neurology,Neurosciences,Rehabilitation Medicine},
month = {dec},
number = {1},
pages = {86},
publisher = {BioMed Central},
title = {{Surface EMG signals in very late-stage of Duchenne muscular dystrophy: a case study}},
url = {http://jneuroengrehab.biomedcentral.com/articles/10.1186/s12984-017-0292-4},
volume = {14},
year = {2017}
}

@article{Dicianno2010,
author = {Dicianno, Brad E. and Cooper, Rory A. and Coltellaro, John},
doi = {10.1016/j.pmr.2009.07.013},
journal = {Physical Medicine and Rehabilitation Clinics of North America},
number = {1},
pages = {79--86},
title = {{Joystick Control for Powered Mobility: Current State of Technology and Future Directions}},
volume = {21},
year = {2010}
}

@inproceedings{Maheu2011,
author = {Maheu, V. and Frappier, Julie and Archambault, Philippe S. and Routhier, F.},
booktitle = {2011 IEEE International Conference on Rehabilitation Robotics},
doi = {10.1109/ICORR.2011.5975397},
isbn = {978-1-4244-9862-8},
month = {jun},
pages = {1--5},
publisher = {IEEE},
title = {{Evaluation of the JACO robotic arm: Clinico-economic study for powered wheelchair users with upper-extremity disabilities}},
url = {http://ieeexplore.ieee.org/document/5975397/},
year = {2011}
}

@online{Seniam,
author = {Hermans, Hermie, R. Merletti, G. Rau and Dr. C. Disselhorst-Klug}, G.M. H{\"{a}}gg},
title = {Seniam 2000},
url = {http://www.seniam.org/}
